# Supplementary material for: Named entity recognition and emotional viewpoint monitoring in online news using artificial intelligence
Source: PeerJ Comput Sci. 2024 Jan 10;10:e1715. doi: 10.7717/peerj-cs.1715 (PMC10803082; doi:10.7717/peerj-cs.1715)
Supplement: Supplemental Information 1 [file peerj-cs-10-1715-s001.zip]

Archive with 32 entries (27 files):
- Named Entity Recognition and Emotional Viewpoint Monitoring in Online News in the Context of Artificial Intelligence/
- __MACOSX/._Named Entity Recognition and Emotional Viewpoint Monitoring in Online News in the Context of Artificial Intelligence
- Named Entity Recognition and Emotional Viewpoint Monitoring in Online News in the Context of Artificial Intelligence/.DS_Store
- __MACOSX/Named Entity Recognition and Emotional Viewpoint Monitoring in Online News in the Context of Artificial Intelligence/._.DS_Store
- Named Entity Recognition and Emotional Viewpoint Monitoring in Online News in the Context of Artificial Intelligence/code/
- __MACOSX/Named Entity Recognition and Emotional Viewpoint Monitoring in Online News in the Context of Artificial Intelligence/._code
- Named Entity Recognition and Emotional Viewpoint Monitoring in Online News in the Context of Artificial Intelligence/code/snapshot/
- __MACOSX/Named Entity Recognition and Emotional Viewpoint Monitoring in Online News in the Context of Artificial Intelligence/code/._snapshot
- Named Entity Recognition and Emotional Viewpoint Monitoring in Online News in the Context of Artificial Intelligence/code/tools/
- __MACOSX/Named Entity Recognition and Emotional Viewpoint Monitoring in Online News in the Context of Artificial Intelligence/code/._tools
- Named Entity Recognition and Emotional Viewpoint Monitoring in Online News in the Context of Artificial Intelligence/code/.DS_Store
- __MACOSX/Named Entity Recognition and Emotional Viewpoint Monitoring in Online News in the Context of Artificial Intelligence/code/._.DS_Store
- Named Entity Recognition and Emotional Viewpoint Monitoring in Online News in the Context of Artificial Intelligence/code/requirements.txt
- __MACOSX/Named Entity Recognition and Emotional Viewpoint Monitoring in Online News in the Context of Artificial Intelligence/code/._requirements.txt
- Named Entity Recognition and Emotional Viewpoint Monitoring in Online News in the Context of Artificial Intelligence/code/Configer.py
- __MACOSX/Named Entity Recognition and Emotional Viewpoint Monitoring in Online News in the Context of Artificial Intelligence/code/._Configer.py
- Named Entity Recognition and Emotional Viewpoint Monitoring in Online News in the Context of Artificial Intelligence/code/utils.py
- __MACOSX/Named Entity Recognition and Emotional Viewpoint Monitoring in Online News in the Context of Artificial Intelligence/code/._utils.py
- Named Entity Recognition and Emotional Viewpoint Monitoring in Online News in the Context of Artificial Intelligence/code/BiLSTM_CRFs.py
- __MACOSX/Named Entity Recognition and Emotional Viewpoint Monitoring in Online News in the Context of Artificial Intelligence/code/._BiLSTM_CRFs.py
- Named Entity Recognition and Emotional Viewpoint Monitoring in Online News in the Context of Artificial Intelligence/code/main.py
- __MACOSX/Named Entity Recognition and Emotional Viewpoint Monitoring in Online News in the Context of Artificial Intelligence/code/._main.py
- Named Entity Recognition and Emotional Viewpoint Monitoring in Online News in the Context of Artificial Intelligence/code/data/
- __MACOSX/Named Entity Recognition and Emotional Viewpoint Monitoring in Online News in the Context of Artificial Intelligence/code/._data
- Named Entity Recognition and Emotional Viewpoint Monitoring in Online News in the Context of Artificial Intelligence/code/DataManager.py
- __MACOSX/Named Entity Recognition and Emotional Viewpoint Monitoring in Online News in the Context of Artificial Intelligence/code/._DataManager.py
- Named Entity Recognition and Emotional Viewpoint Monitoring in Online News in the Context of Artificial Intelligence/code/tools/.DS_Store
- __MACOSX/Named Entity Recognition and Emotional Viewpoint Monitoring in Online News in the Context of Artificial Intelligence/code/tools/._.DS_Store
- Named Entity Recognition and Emotional Viewpoint Monitoring in Online News in the Context of Artificial Intelligence/code/tools/statis.py
- __MACOSX/Named Entity Recognition and Emotional Viewpoint Monitoring in Online News in the Context of Artificial Intelligence/code/tools/._statis.py
- Named Entity Recognition and Emotional Viewpoint Monitoring in Online News in the Context of Artificial Intelligence/code/tools/calcu_measure_testout.py
- __MACOSX/Named Entity Recognition and Emotional Viewpoint Monitoring in Online News in the Context of Artificial Intelligence/code/tools/._calcu_measure_testout.py
