# Supplementary material for: Named entity recognition and emotional viewpoint monitoring in online news using artificial intelligence
Source: PeerJ Comput Sci. 2024 Jan 10;10:e1715. doi: 10.7717/peerj-cs.1715 (PMC10803082; doi:10.7717/peerj-cs.1715)
Supplement: Supplemental Information 1 [file peerj-cs-10-1715-s001.zip › Named Entity Recognition and Emotional Viewpoint Monitoring in Online News in the Context of Artificial Intelligence/code/requirements.txt]

tensorflow==1.15.2
numpy==1.15.4
pandas==0.20.3
Django==1.11.29
jieba==0.39
