# Supplementary material for: Named entity recognition and emotional viewpoint monitoring in online news using artificial intelligence
Source: PeerJ Comput Sci. 2024 Jan 10;10:e1715. doi: 10.7717/peerj-cs.1715 (PMC10803082; doi:10.7717/peerj-cs.1715)
Supplement: Supplemental Information 1 [file peerj-cs-10-1715-s001.zip › Named Entity Recognition and Emotional Viewpoint Monitoring in Online News in the Context of Artificial Intelligence/code/main.py]

from __future__ import print_function
import argparse
import random
import numpy as np
import os
from engines.BiLSTM_CRFs import BiLSTM_CRFs
from engines.DataManager import DataManager
from engines.Configer import Configer
from engines.utils import get_logger


def set_env(configs):
    random.seed(configs.seed)
    np.random.seed(configs.seed)


def fold_check(configs):
    datasets_fold = 'datasets_fold'
    assert hasattr(configs, datasets_fold), "item datasets_fold not configured"

    if not os.path.exists(configs.datasets_fold):
        print("datasets fold not found")
        exit(1)

    checkpoints_dir = 'checkpoints_dir'
    if not os.path.exists(configs.checkpoints_dir) or \
            not hasattr(configs, checkpoints_dir):
        print("checkpoints fold not found, creating...")
        cides = configs.checkpoints_dir.split('/')
        if len(cides) == 2 and os.path.exists(cides[0]) \
                and not os.path.exists(configs.checkpoints_dir):
            os.mkdir(configs.checkpoints_dir)
        else:
            os.mkdir("checkpoints")

    vocabs_dir = 'vocabs_dir'
    if not os.path.exists(configs.vocabs_dir):
        print("vocabs fold not found, creating...")
        if hasattr(configs, vocabs_dir):
            os.mkdir(configs.vocabs_dir)
        else:
            os.mkdir(configs.datasets_fold + "/vocabs")

    log_dir = 'log_dir'
    if not os.path.exists(configs.log_dir):
        print("log fold not found, creating...")
        if hasattr(configs, log_dir):
            os.mkdir(configs.log_dir)
        else:
            os.mkdir(configs.datasets_fold + "/vocabs")


def predict_single(model, sentence):
    sentence_tokens, entities, entities_type, entities_index = model.predict_single(sentence)
    if configs.label_level == 1:
        logger.info(
            "\nExtracted entities:\n %s\n\n" % ("\n".join(entities)))
    elif configs.label_level == 2:
        logger.info(
            "\nExtracted entities:\n %s\n\n" % ("\n".join([a + "\t(%s)" % b for a, b in zip(entities, entities_type)])))


def start_api():
    cmd_new = r'cd demo_webapp; python manage.py runserver %s:%s' % (configs.ip, configs.port)
    res = os.system(cmd_new)
    try:
        logger.info(res)
    except:
        logger.info(res)


if __name__ == "__main__":
    parser = argparse.ArgumentParser(description='Tuning with BiLSTM+CRF')
    parser.add_argument('--config_file', default='system.config', help='Configuration File')
    args = parser.parse_args()
    configs = Configer(config_file=args.config_file)

    fold_check(configs)
    logger = get_logger(configs.log_dir)
    configs.show_data_summary(logger)
    set_env(configs)

    mode = configs.mode.lower()

    if mode == 'api_service':
        logger.info("mode: api service")
        start_api()
    else:
        dataManager = DataManager(configs, logger)
        model = BiLSTM_CRFs(configs, logger, dataManager)
        if mode == 'train':
            logger.info("mode: train")
            model.train()
        elif mode == 'test':
            logger.info("mode: test")
            model.test()
        elif mode == 'interactive_predict':
            logger.info("mode: predict_one")
            model.soft_load()
            while True:
                logger.info("please input a sentence (enter `exit' to exit.)\n")
                sentence = input()
                if sentence == 'exit':
                    break
                logger.info(sentence)
                predict_single(model, sentence)
