# Supplementary material for: Named entity recognition and emotional viewpoint monitoring in online news using artificial intelligence
Source: PeerJ Comput Sci. 2024 Jan 10;10:e1715. doi: 10.7717/peerj-cs.1715 (PMC10803082; doi:10.7717/peerj-cs.1715)
Supplement: Supplemental Information 1 [file peerj-cs-10-1715-s001.zip › Named Entity Recognition and Emotional Viewpoint Monitoring in Online News in the Context of Artificial Intelligence/code/tools/calcu_measure_testout.py]

# -*- coding: utf-8 -*-
import csv
import numpy as np
import pandas as pd
from engines.utils import metrics

def calcu_measure_testout(data_dir='', dataset_files=[], delimeter='\t'):
    '''
    unfinished
    :return:
    '''
    print(data_dir)
    names = ["token", "label"]

    

calcu_measure_testout(data_dir='../data/example_datasets4',
       dataset_files=['test.out', 'test.csv'], delimeter='\t')
